# Supplementary material for: Leeches Baicalobdella torquata feed on hemolymph but have a low effect on the cellular immune response of amphipod Eulimnogammarus verrucosus from Lake Baikal
Source: PeerJ. 2024 May 17;12:e17348. doi: 10.7717/peerj.17348 (PMC11104339; doi:10.7717/peerj.17348)
Supplement: Supplemental Information 2 [file peerj-12-17348-s002.fasta]

>DQ414337.1_Piscicola_milneri
TAAGATTTGTTATTCGATCTGAACTATCACAACCAGGTAGATTAATTGAGAACGATCAAATTTATAATTCTATAATTACA
GCTCATGGTTTAATTATAATTTTTTTTATAGTAATACCTATTTTAATTGGAGGTTTTGGAAATTGATTAATTCCATTAAT
AATCGGTGCTCCAGATATAGCTTTCCCACGACTAAATAATTTAAGATTTTGATTACTACCACCATCTTTAATTATACTTT
TAATATCTGCTATAGTAGAAAGTGGTGTAGGTACTGGATGAACAGTATATCCACCATTATCATCAAATATAGCTCACTCA
GGTCCTTCTGTAGATTTAGCTATTTTTTCGTTACATTTAGCTGGAATTTCATCTATTTTAGGAGCATTAAATTTTATTAC
AACAGTAATTAATATACGTTGAGAAGGTATAAAATTAGAGCGATTGCCATTATTTGTATGATCTGTTTTAATTACTGTTG
TATTATTGTTATTATCACTACCTGTATTAGCAGCAGCTATTACTATATTACTTACTGATCGTAATTTAAATACAACATT
>KM095104.1_Piscicola_sp._IAK-2015a_voucher_G80
TAAGATTTGTTATTCGATCTGAACTATCACAACCAGGTAGATTAATTGAGAATGATCAAATTTATAATTCTATAATTACA
GCTCATGGTTTAATTATAATTTTTTTTATAGTAATACCTATTTTAATTGGAGGTTTTGGAAATTGATTAATTCCATTAAT
AATCGGTGCTCCCGATATAGCTTTTCCACGACTAAATAATTTAAGATTTTGATTACTACCACCATCTTTAATTATACTTT
TAATATCTGCTATAGTAGAAAGTGGTGTAGGTACTGGATGAACAGTATACCCACCATTATCATCAAATATAGCTCACTCA
GGACCTTCTGTAGATTTAGCTATTTTTTCATTACACTTAGCTGGAATTTCATCTATTTTAGGAGCATTAAATTTTATTAC
AACAGTAATTAATATACGTTGAGAAGGTATAAAACTAGAGCGATTACCATTATTTGTATGATCTGTTTTAATTACTGTTG
TATTATTGTTATTATCACTACCTGTGTTAGCAGCAGCTATTACTATACTACTTACTGATCGTAATTTAAATACAACATT
>MH395321.1_Piscicola_pojmanskae_isolate_R-S14
TAAGATTTATTATTCGATCTGAATTATCACAACCAGGTAGATTAATTGAAAATGATCAAATTTATAATTCTATAATTACA
GCTCATGGTTTAATTATAATTTTTTTTATAGTAATACCTATTTTAATTGGTGGTTTTGGAAATTGATTAATCCCATTAAT
AATTGGGGCACCAGATATAGCCTTTCCTCGACTTAATAATTTAAGATTTTGATTATTACCACCATCTTTAATTATACTTT
TAATATCTGCAATAGTAGAAAGTGGTGTAGGCACTGGATGAACAGTATATCCACCATTATCATCAAACATAGCTCACTCA
GGTCCTTCTGTAGATTTAGCTATTTTTTCATTACATCTAGCTGGTATTTCATCTATTTTAGGAGCATTAAATTTTATTAC
AACAGTAATTAATATGCGTTGAGAGGGTATAAAATTAGAACGTTTACCACTATTTGTATGATCAGTTTTAATTACTGTTG
TATTATTATTATTATCTTTGCCTGTATTAGCAGCAGCTATTACTATATTACTTACTGATCGTAATTTAAATACAACATT
>OX030972.1_Piscicola_geometra
TAAGATTTATTATTCGATCTGAATTATCACAACCAGGTAGATTAATTGAAAATGATCAAATTTATAATTCTATAATTACA
GCTCATGGTTTAATTATAATTTTTTTTATAGTAATACCTATTTTAATTGGTGGTTTTGGAAATTGATTAATCCCATTAAT
AATTGGTGCCCCAGATATAGCCTTTCCTCGACTTAATAATTTAAGATTTTGATTATTACCACCATCTTTAATTATACTTT
TAATATCTGCAATAGTAGAAAGTGGTGTAGGCACTGGATGAACAGTATATCCACCATTATCATCAAACATGGCTCACTCA
GGTCCTTCTGTAGATTTAGCTATTTTTTCATTACATCTAGCTGGTATTTCATCTATTTTAGGAGCATTAAATTTTATTAC
AACAGTAATTAATATGCGTTGAGAGGGTATAAAATTAGAACGTTTACCACTATTTGTATGATCAGTTTTAATTACTGTTG
TATTATTATTATTATCTTTGCCTGTATTAGCAGCAGCTATTACTATATTACTTACTGATCGTAATTTAAATACAACATT
>NC_065392.1:8570-10106_Codonobdella_sp._B45A_isolate_B45A20190228
TAAGGTTTGTTATTCGATCTGAACTTTCACAGCCAGGTAGATTAATTGAAAATGACCAAATTTATAATTCTATAATTACA
GCACATGGCTTAATTATAATTTTTTTTATAGTTATACCTATTTTAATTGGTGGTTTCGGTAATTGATTAATTCCTTTAAT
AATTGGTGCACCTGATATAGCCTTCCCACGATTAAATAATTTAAGGTTTTGATTATTACCCCCATCTTTAATCTTACTTT
TAATATCCGCTATAGTAGAAAGTGGTGCAGGTACAGGATGAACAGTATACCCACCACTATCATCAAATCTAGCCCATTCT
GGGCCATCAGTAGACCTAGCTATTTTTTCTTTACATTTAGCTGGAATTTCCTCTATTTTAGGAGCCTTAAATTTTATTAC
CACAGTAGTTAATATACGTTGAGAAGGTATAAAATTAGAACGCTTACCTCTATTTGTATGATCAGTACTTATTACTGTTG
TACTACTATTACTATCATTACCTGTATTAGCAGCAGCTATTACTATACTTCTTACAGATCGTAACTTAAACACAACATT
>KM078847.1_Baicalobdella_cottidarum_voucher_L910
TAAGATTAGTTATTCGATCTGAGTTTTCTCAACCAGGTACATTGCTTGAAAATGATCAAATTTATAATTCTATAATTACA
GCACATGGTTTAATCATAATTTTTTTTATGGTTATACCTATTTTAATTGGTGGTTTTGGTAATTGATTGATTCCCTTAAT
AATTGGAGCTCCTGATATGGCTTTCCCACGATTAAATAATTTAAGGTTTTGACTACTACCTCCATCTTTAATTATACTTT
TAATATCTGCTATAGTAGAAAGTGGTGTAGGAACAGGATGAACAGTATACCCTCCGTTATCATCTAATATAGCTCATTCT
GGACCTTCTGTAGACTTAGCTATTTTTTCTTTACATTTAGCTGGAATTTCATCTATTTTAGGTGCTTTAAACTTTATTAC
TACAGTAATTAATATACGATGAGAAGGAATAAAATTAGAACGATTACCTTTATTTGTTTGATCAGTACTAATTACTGTTG
TACTACTACTATTATCATTACCTGTACTAGCTGCAGCTATTACTATACTTCTTACAGATCGTAACTTAAACACAACATT
>KM078846.1_Baicalobdella_cottidarum_voucher_L908
TAAGATTTGTTATTCGATCTGAACTTTCTCAACCAGGCAGGTTGATTGAAAATGACCAAATTTATAATTCTATAATTACA
GCACATGGTTTAATTATAATTTTTTTTATAGTTATACCTATTTTAATTGGTGGTTTTGGTAATTGACTAATTCCTCTAAT
AATTGGAGCTCCTGATATAGCTTTCCCACGATTAAATAATTTAAGGTTTTGACTACTACCTCCATCTTTAATCATACTTT
TAATATCTGCTATAGTAGAAAGTGGTGCCGGAACAGGGTGAACAGTATACCCGCCGTTATCATCAAATATAGCTCATTCT
GGACCTTCTGTAGACTTAGCTATTTTTTCTTTACATTTAGCTGGAATTTCATCAATTTTAGGTGCTTTAAACTTTATTAC
TACAGTAATTAACATACGTTGAGAAGGAATAAAATTAGAGCGTTTACCTTTATTCGTATGATCAGTACTAATTACTGTTG
TATTACTATTATTATCTTTACCTGTTTTAGCTGCAGCTATTACTATACTTCTTACAGATCGTAACTTAAATACAACATT
>KM078845.1_Baicalobdella_cottidarum_voucher_L907
TAAGATTTGTTATTCGATCTGAATTTTCTCAACCAGGTACATTGCTTGAAAATGATCAAATTTATAATTCTATAATTACA
GCACATGGTTTAATCATAATTTTTTTTATGGTTATACCTATTTTAATTGGTGGTTTTGGTAATTGATTAATTCCCTTAAT
AATTGGAGCTCCTGATATGGCTTTCCCACGATTAAATAATTTAAGGTTTTGACTACTACCACCATCTTTAATTATACTTT
TAATATCTGCTATAGTAGAAAGTGGTGTTGGAACAGGATGAACAGTATACCCACCGTTATCATCTAATATAGCTCATTCT
GGACCTTCTGTAGACTTAGCTATTTTTTCTTTACATTTAGCTGGAATTTCATCTATTTTAGGTGCTTTAAACTTTATTAC
TACAGTAATTAATATACGTTGAGAAGGAATAAAATTAGAACGATTACCTCTATTTGTATGATCAGTACTAATTACTGTTG
TACTACTATTATTATCATTACCTGTACTAGCTGCAGCTATTACGATACTTCTTACAGATCGTAACTTAAACACAACATT
>KM078843.1_Baicalobdella_cottidarum_voucher_L42
TAAGATTTGTTATTCGATCTGAACTTTCACAACCAGGCAGGTTGATTGAAAATGACCAAATTTATAATTCTATAATTACA
GCACATGGTTTAATTATAATTTTTTTTATAGTTATACCTATTTTAATTGGTGGTTTTGGTAATTGACTAATTCCTCTAAT
AATTGGAGCTCCTGATATAGCTTTTCCACGATTAAATAATTTAAGGTTTTGACTACTACCTCCATCTTTAATCATACTTT
TAATATCTGCTATAGTAGAAAGTGGTGCCGGAACAGGGTGAACAGTATACCCGCCGTTATCATCAAATATAGCTCATTCT
GGACCTTCTGTAGACTTAGCTATTTTTTCTTTACATTTAGCTGGAATTTCATCAATTTTAGGTGCTTTAAACTTTATTAC
TACAGTAATTAACATACGTTGAGAAGGAATAAAATTAGAGCGTTTACCTTTATTCGTATGATCAGTACTAATTACTGTTG
TATTACTATTATTATCTTTACCTGTTTTAGCTGCAGCTATTACTATACTTCTTACAAATCGTAACTTAAATACAACATT
>KM078842.1_Baicalobdella_cottidarum_voucher_V37
TAAGATTTGTTATTCGATCTGAACTTTCACAACCAGGCAGGTTGATTGAAAATGACCAAATTTATAATTCTATAATTACA
GCACATGGTTTAATTATAATTTTTTTTATAGTTATACCTATTTTAATTGGTGGTTTTGGTAATTGACTAATTCCTCTAAT
AATTGGAGCTCCTGATATAGCTTTTCCACGATTAAATAATTTAAGGTTTTGACTACTACCTCCATCTTTAATCATACTTT
TAATATCTGCTATAGTAGAAAGTGGTGCCGGAACAGGGTGAACAGTATACCCTCCGTTATCATCAAATATAGCTCATTCT
GGACCTTCTGTAGACCTAGCTATTTTTTCTTTACATTTAGCTGGAATTTCATCAATTTTAGGTGCTTTAAACTTTATTAC
TACAGTAATTAACATACGTTGAGAAGGAATAAAATTAGAGCGTTTACCTTTATTCGTATGATCAGTACTAATTACTGTTG
TATTACTATTATTATCTTTACCTGTTTTAGCTGCAGCTATTACTATACTTCTTACAGATCGTAACTTAAATACAACATT
>KM078840.1_Baicalobdella_cottidarum_voucher_V74
TAAGATTTGTTATTCGATCTGAACTTTCACAACCAGGCAGGTTGATTGAAAATGACCAAATTTATAATTCTATAATTACA
GCACATGGTTTAATTATAATTTTTTTTATAGTTATACCTATTTTAATTGGTGGTTTTGGTAATTGACTAATTCCTCTAAT
AATTGGAGCTCCTGATATAGCTTTTCCACGATTAAATAATTTAAGGTTTTGACTACTACCTCCATCTTTAATCATACTTT
TAATATCTGCTATAGTAGAAAGTGGTGCCGGAACAGGGTGAACAGTATACCCTCCGTTATCATCAAATATAGCTCATTCT
GGACCTTCTGTAGACCTAGCTATTTTTTCTTTACATTTAGCTGGAATTTCATCAATTTTAGGTGCTTTAAACTTTATTAC
TACAGTAATTAACATACGTTGAGAAGGAATAAAATTAGAGCGTTTACCTTTATTCGTATGATCAGTACTAATTACTGTTG
TATTACTATTATTATCTTTACCTGTTTTAGCTGCAGCTATTACTATACTTCTTACAGATCGTAACTTAAATACAACATT
>KM078839.1_Baicalobdella_cottidarum_voucher_V73
TAAGATTTGTTATTCGATCTGAACTTTCACAACCAGGCAGGTTGATTGAAAATGACCAAATTTATAATTCTATAATTACA
GCACATGGTTTAATTATAATTTTTTTTATAGTTATACCTATTTTAATTGGTGGTTTTGGTAATTGACTAATTCCTCTAAT
AATTGGAGCTCCTGATATAGCTTTTCCACGATTAAATAATTTAAGGTTTTGACTACTACCTCCATCTTTAATCATACTTT
TAATATCTGCTATAGTAGAAAGTGGTGCCGGAACAGGGTGAACAGTATACCCTCCGTTATCATCAAATATAGCTCATTCT
GGACCTTCTGTAGACCTAGCTATTTTTTCTTTACATTTAGCTGGAATTTCATCAATTTTAGGTGCTTTAAACTTTATTAC
TACAGTAATTAACATACGTTGAGAAGGAATAAAATTAGAGCGTTTACCTTTATTCGTATGATCAGTACTAATTACTGTTG
TATTACTATTATTATCTTTACCTGTTTTAGCTGCAGCTATTACTATACTTCTTACAGATCGTAACTTAAATACAACATT
>KM078838.1_Baicalobdella_cottidarum_voucher_V72
TAAGATTTGTTATTCGATCTGAACTTTCACAACCAGGCAGGTTGATTGAAAATGACCAAATTTATAATTCTATAATTACA
GCACATGGTTTAATTATAATTTTTTTTATAGTTATACCTATTTTAATTGGTGGTTTTGGTAATTGACTAATTCCTCTAAT
AATTGGAGCTCCTGATATAGCTTTTCCACGATTAAATAATTTAAGGTTTTGACTACTACCTCCATCTTTAATCATACTTT
TAATATCTGCTATAGTAGAAAGTGGTGCCGGAACAGGGTGAACAGTATACCCGCCGTTATCATCAAATATAGCTCATTCT
GGACCTTCTGTAGACTTAGCTATTTTTTCTTTACATTTAGCTGGAATTTCATCAATTTTAGGTGCTTTAAACTTTATTAC
TACAGTAATTAACATACGTTGAGAAGGAATAAAATTAGAGCGTTTACCTTTATTCGTATGATCAGTACTAATTACTGTTG
TATTACTATTATTATCTTTACCTGTTTTAGCTGCAGCTATTACTATACTTCTTACAGATCGTAACTTAAATACAACATT
>KM078837.1_Baicalobdella_cottidarum_voucher_V71
TAAGATTTGTTATTCGATCTGAACTTTCACAACCAGGCAGGTTGATTGAAAATGACCAAATTTATAATTCTATAATTACA
GCACATGGTTTAATTATAATTTTTTTTATAGTTATACCTATTTTAATTGGTGGTTTTGGTAATTGACTAATTCCTCTAAT
AATTGGAGCTCCTGATATAGCTTTTCCACGATTAAATAATTTAAGGTTTTGACTACTACCTCCATCTTTAATCATACTTT
TAATATCTGCTATAGTAGAAAGTGGTGCCGGAACAGGGTGAACAGTATACCCGCCGTTATCATCAAATATAGCTCATTCT
GGACCTTCTGTAGACTTAGCTATTTTTTCTTTACATTTAGCTGGAATTTCATCAATTTTAGGTGCTTTAAACTTTATTAC
TACAGTAATTAACATACGTTGAGAAGGAATAAAATTAGAGCGTTTACCTTTATTCGTATGATCAGTACTAATTACTGTTG
TATTACTATTATTATCTTTACCTGTTTTAGCTGCAGCTATTACTATACTTCTTACAGATCGTAACTTAAATACAACATT
>KM078836.1_Baicalobdella_cottidarum_voucher_Ch59
TAAGATTTGTTATTCGATCTGAACTTTCACAACCAGGTAGATTGATTGAAAATGATCAAATTTATAATTCTATAATTACA
GCACACGGTTTAATCATAATTTTTTTTATAGTTATACCTATTTTAATTGGTGGTTTTGGTAATTGATTAATTCCATTAAT
AATTGGAGCTCCTGATATGGCTTTTCCACGATTAAATAATTTAAGGTTTTGACTACTACCACCATCTTTAATTATACTTT
TAATATCTGCTATAGTAGAAAGTGGTGCTGGAACAGGGTGAACAGTATACCCACCGTTATCATCAAATATAGCTCATTCT
GGTCCTTCTGTAGACTTAGCTATTTTTTCTTTACATTTAGCTGGAATTTCATCTATTTTAGGTGCTTTAAACTTTATTAC
TACAGTAATTAACATACGTTGAGAAGGAATAAAATTAGAACGGTTACCTCTATTTGTATGATCAGTACTAATTACTGTTG
TACTATTATTATTATCTTTACCTGTTTTAGCTGCAGCTATTACTATACTTCTTACAGATCGTAACTTAAACACAACATT
>KM078835.1_Baicalobdella_cottidarum_voucher_Ch58
TAAGATTTGTTATTCGATCTGAACTTTCACAACCAGGTAGATTGATTGAAAATGATCAAATTTATAATTCTATAATTACA
GCACACGGTTTAATCATAATTTTTTTTATAGTTATACCTATTTTAATTGGTGGTTTTGGTAATTGATTAATTCCATTAAT
AATTGGAGCTCCTGATATGGCTTTTCCACGATTAAATAATTTAAGGTTTTGACTACTACCACCATCTTTAATTATACTTT
TAATATCTGCTATAGTAGAAAGTGGTGCTGGAACAGGGTGAACAGTATACCCACCGTTATCATCAAATATAGCTCATTCT
GGTCCTTCTGTAGACTTAGCTATTTTTTCTTTACATTTAGCTGGAATTTCATCTATTTTAGGTGCTTTAAACTTTATTAC
TACAGTAATTAACATACGTTGAGAAGGAATAAAATTAGAACGGTTACCTCTATTTGTATGATCAGTACTAATTACTGTTG
TACTATTATTATTATCTTTACCTGTTTTAGCTGCAGCTATTACTATACTTCTTACAGATCGTAACTTAAACACAACATT
>KM078834.1_Baicalobdella_cottidarum_voucher_B902
TAAGATTTGTTATTCGATCTGAACTTTCTCAACCAGGAAGGTTGATTGAAAATGACCAAATTTATAATTCTATAATCACA
GCACATGGTTTAATTATAATTTTTTTTATGGTTATACCTATTTTAATTGGTGGTTTTGGTAACTGATTAATTCCATTAAT
AATTGGAGCTCCTGATATAGCTTTTCCACGATTAAATAACTTAAGATTTTGGTTATTACCACCATCTTTAATTATGCTTT
TAATATCTGCTATAGTAGAAAGTGGAGTAGGAACAGGATGAACAGTTTACCCACCACTATCATCAAATATAGCTCACTCT
GGACCATCTGTAGATTTAGCTATTTTTTCTTTACATTTGGCCGGAATTTCATCTATTTTAGGAGCTTTAAATTTTATCAC
TACAGTGATTAATATACGTTGAGAAGGAATAAAATTAGAACGATTACCATTATTCGTATGATCTGTATTAATTACTGTTG
TATTACTATTATTATCTTTACCTGTGTTAGCAGCAGCTATTACTATGCTTCTTACAGATCGTAACTTAAACACAACATT
>KM078833.1_Baicalobdella_cottidarum_voucher_B901
TAAGATTTGTTATTCGATCTGAACTTTCTCAACCAGGAAGGTTGATTGAAAATGACCAAATTTATAATTCTATAATCACA
GCACATGGTTTAATTATAATTTTTTTTATAGTTATACCTATTTTAATTGGTGGTTTTGGTAACTGATTAATTCCATTAAT
AATTGGAGCTCCTGATATAGCTTTTCCACGATTAAATAACTTAAGATTTTGGTTATTACCACCATCTTTAATTATGCTTT
TAATATCTGCTATAGTAGAAAGTGGAGTAGGAACAGGATGAACAGTTTACCCACCACTATCATCAAATATAGCTCACTCT
GGACCATCTGTAGATTTAGCTATTTTTTCTTTACATTTGGCCGGAATTTCATCTATTTTAGGAGCTTTAAATTTTATCAC
TACAGTGATTAATATACGTTGAGAAGGAATAAAATTAGAACGATTACCATTATTCGTATGATCTGTATTAATTACTGTTG
TATTACTATTATTATCTTTACCTGTGTTAGCAGCAGCTATTACTATGCTTCTTACAGATCGTAACTTAAACACAACATT
>KM078832.1_Baicalobdella_cottidarum_voucher_B903
TAAGATTAGTTATTCGATCTGAACTTTCTCAACCAGGTACATTGCTAGAAAATGATCAAATTTATAATTCTATAATTACA
GCACACGGTTTAATCATAATTTTTTTTATGGTTATACCTATTTTAATTGGTGGTTTTGGTAATTGATTAATTCCATTAAT
AATTGGAGCTCCTGATATGGCTTTCCCACGATTAAATAATTTAAGGTTTTGACTACTACCTCCATCTTTAATTATACTTT
TAATATCTGCTATAGTAGAAAGTGGTGCTGGAACAGGGTGAACAGTATACCCACCGTTATCATCAAATATAGCTCATTCT
GGTCCTTCTGTAGACTTAGCTATTTTTTCTTTACATTTAGCTGGAATTTCATCTATTTTAGGTGCTTTAAACTTTATTAC
TACAGTAATTAACATACGTTGAGAAGGAATAAAATTAGAGCGGTTACCTCTATTTGTATGATCAGTACTAATTACTGTTG
TACTACTATTATTATCTTTACCTGTATTAGCTGCAGCTATTACGATACTTCTTACAGATCGTAACTTAAACACAACATT
>KM078831.1_Baicalobdella_cottidarum_voucher_M338
TAAGATTTGTTATTCGATCTGAACTTTCACAACCAGGTAGATTGATTGAAAATGATCAAATTTATAATTCTATAATTACA
GCACACGGTTTAATCATAATTTTTTTTATAGTTATACCTATTTTAATTGGTGGTTTTGGTAATTGATTAATTCCATTAAT
AATTGGAGCTCCTGATATGGCTTTTCCACGATTAAATAATTTAAGGTTTTGACTACTACCACCATCTTTAATTATACTTT
TAATATCTGCTATAGTAGAAAGTGGTGTTGGAACAGGGTGAACAGTATACCCACCGTTATCATCAAATATAGCTCATTCT
GGTCCTTCTGTAGACTTAGCTATTTTTTCTTTACATTTAGCTGGAATTTCATCTATTTTAGGTGCTTTAAACTTTATTAC
TACAGTAATTAACATACGTTGAGAAGGAATAAAATTAGAACGGTTACCTCTATTTGTATGATCAGTACTAATTACTGTTG
TACTACTATTGTTATCTTTACCTGTTTTAGCTGCAGCTATTACTATTCTTCTTACAGATCGTAACTTAAACACAACATT
>KM078830.1_Baicalobdella_cottidarum_voucher_M337
TAAGATTTGTTATTCGATCTGAACTTTCACAACCAGGTAGATTGATTGAAAATGATCAAATTTATAATTCTATAATTACA
GCACACGGTTTAATCATAATTTTTTTTATAGTTATACCTATTTTAATTGGTGGTTTTGGTAATTGATTAATTCCATTAAT
AATTGGAGCTCCTGATATGGCTTTTCCACGATTAAATAATTTAAGGTTTTGACTACTACCACCATCTTTAATTATACTTT
TAATATCTGCTATAGTAGAAAGTGGTGTTGGAACAGGGTGAACAGTATACCCACCGTTATCATCAAATATAGCTCATTCT
GGTCCTTCTGTAGACTTAGCTATTTTTTCTTTACATTTAGCTGGAATTTCATCTATTTTAGGTGCTTTAAACTTTATTAC
TACAGTAATTAACATACGTTGAGAAGGAATAAAATTAGAACGGTTACCTCTATTTGTATGATCAGTACTAATTACTGTTG
TACTACTATTATTATCTTTACCTGTTTTAGCTGCAGCTATTTCTATTCTTCTTACAGATCGTAACTTAAACACAACATT
>KM078829.1_Baicalobdella_torquata_voucher_M336
TAAGATTTGTTATTCGATCTGAACTTTCACAGCCAGGAGGATTAATTGAAAACGATCAAATTTATAATTCTATAATTACA
GCTCATGGTCTAATTATAATTTTTTTTATAGTAATGCCTATTTTAATTGGTGGCTTTGGTAATTGATTAATCCCGTTAAT
AATTGGAGCCCCCGATATAGCTTTCCCACGTTTAAATAATTTAAGATTTTGACTATTACCACCATCTTTAATCCTACTTT
TAATATCTGCTATAGTAGAAAGAGGTGCTGGAACAGGTTGAACAGTGTACCCACCACTATCATCAAATATAGCCCACTCT
GGGCCTTCCGTAGACTTAGCTATTTTTTCTTTACATTTAGCTGGTATTTCATCTATTTTAGGTGCTTTAAATTTTATTAC
AACGGTAGTTAATATACGTTGAGAAGGTATAAAATTAGAACGGCTACCACTATTTGTATGATCTGTATTAATTACCGTTG
TATTACTATTACTATCATTGCCTGTACTAGCAGCAGCTATTACTATATTGCTTACAGACCGTAATTTAAATACAACATT
>KM078828.1_Baicalobdella_torquata_voucher_M335
TAAGATTTGTTATTCGATCTGAACTTTCACAGCCAGGAGGATTAATTGAAAACGATCAAATTTATAATTCTATAATTACA
GCTCATGGTCTAATTATAATTTTTTTTATAGTAATGCCTATTTTAATTGGTGGCTTTGGTAATTGATTAATCCCGTTAAT
AATTGGAGCCCCTGACATAGCTTTCCCACGTTTAAATAATTTAAGATTTTGACTATTGCCCCCATCTTTAATCCTACTTT
TAATATCTGCTATAGTAGAAAGAGGTGCTGGAACAGGTTGAACAGTGTACCCACCACTATCATCAAATATAGCCCACTCT
GGGCCTTCAGTAGACTTAGCTATTTTTTCTTTACATTTAGCTGGTATTTCATCTATTTTAGGTGCTTTAAATTTTATTAC
AACGGTAGTTAATATACGTTGAGAAGGTATAAAATTAGAACGGCTCCCACTATTTGTATGATCTGTATTAATTACCGTTG
TATTACTATTACTATCATTGCCTGTACTAGCAGCAGCTATTACTATATTACTTACAGACCGTAATTTAAATACTACATT
>KM078827.1_Baicalobdella_torquata_voucher_M334
TAAGATTTGTTATTCGATCTGAACTTTCACAGCCAGGAGGATTAATTGAAAACGATCAAATTTATAATTCTATAATTACA
GCTCATGGTCTAATTATAATTTTTTTTATAGTAATGCCTATTTTAATTGGTGGCTTTGGTAATTGATTAATCCCGTTAAT
AATTGGAGCCCCTGATATAGCTTTCCCACGTTTAAATAATTTAAGATTTTGACTATTGCCACCATCTTTAATCCTACTTT
TAATATCTGCTATAGTAGAAAGAGGTGCTGGAACAGGTTGAACAGTGTACCCACCACTATCATCAAATATAGCCCACTCT
GGGCCTTCAGTAGACTTAGCTATTTTTTCTTTACATTTAGCTGGTATTTCATCTATTTTAGGTGCTTTAAATTTTATTAC
AACGGTAGTTAATATACGTTGAGAAGGTATAAAATTAGAACGGCTCCCACTATTTGTATGATCTGTATTAATTACCGTTG
TATTACTATTACTATCATTGCCTGTACTAGCAGCAGCTATTACTATATTACTTACAGACCGTAATTTAAATACAACATT
>KM078826.1_Baicalobdella_torquata_voucher_M333
TAAGATTTGTTATTCGATCTGAACTTTCACAGCCAGGAGGATTAATTGAAAACGATCAAATTTATAATACTATAATTACA
GCTCATGGTCTAATTATAATTTTTTTTATAGTAATGCCTATTTTAATTGGGGGCTTTGGTAATTGATTAATCCCGTTAAT
AATTGGAGCCCCTGATATAGCTTTCCCACGTTTAAATAATTTAAGATTTTGACTATTGCCACCATCTTTAATCCTACTTT
TAATATCTGCTATAGTAGAAAGAGGTGCTGGAACAGGTTGAACAGTGTACCCACCACTATCATCAAATATAGCCCACTCT
GGGCCTTCAGTAGACTTAGCTATTTTTTCTTTACATTTAGCTGGTATTTCATCTATTTTAGGCGCTTTAAATTTTATTAC
AACGGTAGTTAATATACGTTGAGAAGGTATAAAATTAGAACGGCTCCCACTATTTGTATGATCTGTATTAATTACCGTTG
TATTACTATGACTATCATTGCCTGTACTAGCAGCAGCTATTACTATATTACTTACAGACCGTAATTTAAATACAACATT
>KM078825.1_Baicalobdella_torquata_voucher_M332
TAAGATTTGTTATTCGATCTGAACTTTCACAGCCAGGAGGATTAATTGAAAACGATCAAATTTATAATACTATAATTACA
GCTCATGGTCTAATTATAATTTTTTTTATAGTAATGCCTATTTTAATTGGTGGCTTTGGTAATTGATTAATCCCGTTAAT
AATTGGAGCCCCTGATATAGCTTTCCCACGTTTAAATAATTTAAGATTTTGACTATTGCCACCATCTTTAATCCTACTTT
TAATATCTGCTATAGTAGAAAGAGGTGCTGGAACAGGTTGAACAGTGTACCCACCACTATCATCAAATATAGCCCACTCT
GGGCCTTCAGTAGACTTAGCTATTTTTTCTTTACATTTAGCTGGTATTTCATCTATTTTAGGCGCTTTAAATTTTATTAC
AACGGTAGTTAATATACGTTGAGAAGGTATAAAATTAGAACGGCTCCCACTATTTGTATGATCTGTATTAATTACCGTTG
TATTACTATGACTATCATTGCCTGTACTAGCAGCAGCTATTACTATATTACTTACAGACCGTAATTTAAATACAACATT
>KM078824.1_Baicalobdella_torquata_voucher_M329
TAAGATTTGTTATTCGATCTGAACTTTCACAGCCAGGAGGATTAATTGAAAACGATCAAATTTATAATTCTATAATTACA
GCTCATGGTCTAATTATAATTTTTTTTATAGTAATGCCTATTTTAATTGGTGGCTTTGGTAATTGATTAATCCCGTTAAT
AATTGGAGCCCCTGATATAGCTTTCCCACGTTTAAATAATTTAAGATTTTGACTATTGCCACCATCTTTAATCCTACTTT
TAATATCTGCTATAGTAGAAAGAGGTGCTGGAACAGGTTGAACAGTGTACCCACCACTATCATCAAATATAGCCCACTCT
GGGCCTTCAGTAGACTTAGCTATTTTTTCTTTACATTTAGCTGGTATTTCATCTATTTTAGGCGCTTTAAATTTTATTAC
AACGGTAGTTAATATACGTTGAGAAGGTATAAAATTAGAACGGCTACCACTATTTGTATGATCTGTATTAATTACAGTTG
TATTACTATTACTATCATTGCCTGTACTAGCAGCAGCTATTACTATATTACTTACAGACCGTAATTTAAATACAACATT
>KM078823.1_Baicalobdella_torquata_voucher_L807
TAAGATTAGTTATTCGATTTGAGTTATCTCAACCTGGAGCATTTCATGATAATGATCAAATTTATAATTCTATAATTACA
GCTCATGGACTAATTATAATTTTTTTCATGGTAATACCTATTTTAATTGGTGGATTTGGTAATTGATTGATCCCGTTAAT
AATTGGAGCCCCTGATATAGCTTTCCCACGTTTAAATAATTTGAGATTTTGACTACTACCTCCATCTTTAATCATACTTT
TATTATCTGCTATAGTAGAAAGAGGTGCTGGAACAGGTTGAACAGTGTACCCTCCACTATCATCTAATATAGCCCACTCT
GGGCCTTCCGTAGACTTAGCTATTTTTTCTTTACATTTAGCTGGAATTTCATCTATTTTAGGTGCTTTAAATTTTATTAC
AACGATAATTAATATACGATGAGAAGGTATAAAATTAGAACGGCTGCCTTTATTTGTTTGATCTGTATTAATTACCACTG
TACTACTACTACTATCATTACCTGTACTAGCAGCAGCTATTACTATATTACTTACAGACCGTAACTTAAATACAACATT
>KM078822.1_Baicalobdella_torquata_voucher_L702
TAAGATTAGTTATTCGATTTGAGTTATCTCAGCCTGGAGCATTTCTTGATAACGATCAAATTTATAATTCTATAATTACA
GCTCATGGACTAATTATAATTTTTTTCATGGTAATACCTATTTTAATTGGTGGATTTGGAAATTGATTGATCCCGTTAAT
AATTGGAGCACCTGATATAGCTTTCCCACGTTTAAATAATTTAAGATTTTGACTACTACCTCCATCTTTAATCCTACTTT
TAATATCTGCTATAGTAGAAAGAGGTGCTGGAACAGGATGAACAGTGTACCCTCCATTATCATCTAATATAGCCCACTCT
GGACCTTCCGTAGACATAGCTATCTTCTCTTTACATTTAGCTGGAACTTCATCTATTTTAGGTGCTTTAAATTTTATTAC
AACGGTAATTAATATACGATGAAAAGGTATAAAATTAGAACGGCTACCTTTATTTGTTTGATCTGTATTAATTACCACTG
TACTACTACTACTATCATTACCTGTACTAGCAGCAGCTATTACTATATTACTTACAGACCGAAATTTAAATACATCATT
>KM078821.1_Baicalobdella_torquata_voucher_L701
TAAGATTAGTTATTCGAATTGAGTTATCTCAACCTGGAGCATTTCTTGATAACGATCAAATTTATAATTCTATAATTACA
GCTCATGGACTAATTATAATTTTCTTCATGGTAATACCTATTTTAATTGGTGGATTTGGTAATTGATTGATCCCGTTAAT
AATTGGAGCACCTGATATAGCTTTCCCACGTTTAAATAATTTAAGATTTTGACTACTACCTCCATCTTTAATCCTACTTT
TAATATCTGCTATAGTAGAAAGAGGTGCTGGAACAGGATGAACAGTGTACCCTCCATTATCATCTAATATAGCCCACTCT
GGACCTTCCGTAGACTTAGCTATTTTTTCTTTACATTTAGCTGGAATTTCATCTATTTTAGGTGCTTTAAATTTTATTAC
AACGGTAATTAATATACGATGAAAAGGTATAAAATTAGAACGGCTACCTTTATTTGTTTGATCTGTATTAATTACCACTG
TACTACTACTACTATCATTACCTGTACTAGCAGCAGCTATTACTATATTACTTACAGACCGAAATTTAAATACATCATT
>KM078819.1_Baicalobdella_torquata_voucher_AK85
TAAGATTTGTTATTCGATCTGAACTTTCACAGCCAGGAGGATTAATTGAAAACGATCAAATTTATAATTCTATAATTACA
GCTCATGGTCTAATTATAATTTTTTTTATAGTAATGCCTATTTTAATTGGTGGATTTGGTAATTGATTAATCCCGTTAAT
AATTGGAGCCCCTGATATAGCTTTCCCACGTTTAAATAATTTAAGATTTTGACTATTACCACCATCTTTAATCCTACTTT
TAATATCTGCTATAGTAGAAAGAGGTGCTGGAACAGGTTGAACAGTGTACCCACCACTATCATCAAATATAGCCCACTCT
GGGCCTTCCGTAGACTTAGCTATTTTTTCTTTACATTTAGCTGGTATTTCATCTATTTTAGGTGCTTTAAATTTTATTAC
AACGGTAGTTAATATACGTTGAGAAGGTATAAAATTAGAACGGCTACCACTATTTGTATGATCTGTTTTAATTACCGATG
TATTACTATTACTATCATTGCAGTTGCTAACAGCAGCTAAAGCTATATTACTTACAGACCGTAACTTAAATACAACATT
>KM078818.1_Baicalobdella_torquata_voucher_AK84
TAAGATTTGTTATTCGATCTGAACTTTCACAGCCAGGAGGATTAATTGAAAACGATCAAATTTATAATTCTATAATTACA
GCTCATGGTCTAATTATAATTTTTTTTATAGTAATGCCTATTTTAATTGGTGGCTTTGGAAATTGATTAATCCCGTTAAT
AATTGGAGCCCCTGATATAGCTTTCCCACGTTTAAATAATTTAAGATTTTGATTATTACCACCATCTTTAATTATACTTT
TAAAATCTGCTATAGTAGAAAGAGGTGCTGGAACTGGTTGAACAGTGTACCCACCATTATCATCAAATATAGCTCACTCT
GGACCTTCTGTAGATTTAGCTATTTTTTCACTACATTTAGCTGGAATTTCATCCATTTTAGGAGCTTTAAATTTTATCAC
AACGGTAATTAATATACGTTGAGAAGGTATAAAATTAGAACGACTGCCACTATTTGTATGATCTGTTTTAATTACTGTTG
TATTATTATTACTATCATTGCCTGTACTAGCAGCAGCTATTACTATATTACTTACAGACCGTAATTTAAATACAACCTT
>KM078817.1_Baicalobdella_torquata_voucher_AK86
TAAGATTTGTTATTCGATCTGAACTTTCACAGACAGGAGGATTAATTGAAAACGACCAAATTTATAATTCTATAATTACA
GCTCATGGTCTAATTATAATTTTTTTTATAGTAATACCTATTTTAATTGGTGGCTTTGGTAATTGATTAATCCCGTTAAT
AATTGGAGCCCCTGATATAGCTTTTCCACGTTTAAATAATCTAAGATTTTGACTATTACCACCATCTTTAATCCTACTTT
TAAAATCTGCTATAGTAGAAAGAGGTGCTGGAACAGGTTGAACAGTTTACCCACCACTATCATCAAATATAGCACACTCT
GGGCCTTCCGTAGACTTAGCTATTTTTTCTTTACATTTAGCTGGTATTTCTTCTATTTTAGGTGCTTTAAATTTTATTAC
AACGGTAGTTAATATACGTTGAGAAGGTATAAAATTAGAACGGCTGCCACTATTTGTATGATCTGTATTAATTACCGTTG
TATTACTATTACTATCATTGCCTGTACTAGCAGCAGCTATTACTATATTACTTACAGACCGTAACTTAAATACAACATT
>KM078816.1_Baicalobdella_torquata_voucher_A70
TAAGATTTGTTATTCGATCTGAACTTTCACAGCCAGGAGGATTAATTGAAAACGATCAAATTTATAATTCTATAATTACA
GCTCATGGTCTAATTATAATTTTTTTTATAGTAATACCTATTTTAATTGGTGGCTTTGGTAATTGATTAATCCCGTTAAT
AATTGGAGCCCCTGATATAGCTTTCCCACGTTTAAATAATTTAAGATTTTGACTACTACCACCATCTTTAATCCTACTTT
TAATATCTGCTATAGTAGAAAGAGGTGCTGGAACAGGTTGAACAGTGTACCCACCACTATCATCAAATATAGCCCACTCT
GGTCCTTCCGTAGACTTAGCTATTTTTTCTTTACATTTAGCTGGTATTTCATCTATTTTAGGTGCTTTAAATTTTATTAC
AACGGTAGTTAATATACGTTGAGAAGGTATAAAATTAGAACGGCTGCCACTATTTGTATGATCTGTATTAATTACCGTTG
TATTACTATTACTATCATTGCCTGTACTAGCAGCAGCTATTACTATATTACTTACAGACCGTAACTTAAATACAACATT
>KM078815.1_Baicalobdella_torquata_voucher_A69
TAAGATTTGTTATTCGATCTGAACTTTCACAGCCAGGAGGATTAATTGAAAATGATCAAATTTATAATTCTATAATTACA
GCTCATGGTCTAATTATAATTTTTTTTATAGTAATGCCTATTTTAATTGGTGGCTTTGGTAATTGATTAATCCCGTTAAT
AATTGGAGCCCCTGATATAGCTTTCCCACGTTTAAATAATTTAAGATTCTGACTATTACCACCATCTTTAATCCTACTTT
TAATATCTGCTATAGTAGAAAGAGGTGCTGGAACAGGTTGAACAGTATACCCACCACTATCATCAAATATAGCCCACTCT
GGGCCTTCCGTAGATTTAGCTATTTTTTCTTTACATTTAGCTGGTATTTCATCTATTTTAGGTGCTTTAAATTTTATTAC
AACGGTAGTTAATATACGTTGAGAAGGTATAAAATTAGAACGGCTACCACTATTTGTATGATCTGTATTAATTACCGTTG
TATTACTATTACTATCATTGCCTGTACTAGCAGCAGCTATTACTATATTACTTACAGACCGTAACTTAAATACAACATT
>KM078814.1_Baicalobdella_torquata_voucher_A68
TAAGATTTGTTATTCGATCTGAACTTTCACAGCCAGGAGGATTAATTGAAAACGATCAAATTTATAATTCTATAATTACA
GCTCATGGTCTAATTATAATTTTTTTTATAGTAATACCTATTTTAATTGGTGGCTTTGGTAATTGATTAATCCCGTTAAT
AATTGGAGCCCCTGATATAGCTTTCCCACGTTTAAATAATTTAAGATTTTGACTATTACCACCATCTTTAATCCTACTTT
TAATATCTGCTATAGTAGAAAGAGGTGCTGGAACAGGTTGAACAGTGTACCCACCACTATCATCAAATATAGCCCACTCT
GGGCCTTCCGTAGACTTAGCTATTTTTTCTTTACATTTAGCTGGTATTTCATCTATTTTAGGTGCTTTAAATTTTATTAC
AACTGTAGTTAATATACGTTGAGAAGGTATAAAATTAGAACGGCTGCCACTATTTGTATGATCTGTATTAATTACCGTTG
TATTACTATTACTATCATTGCCTGTACTAGCAGCAGCTATTACTATATTACTTACAGACCGTAACTTAAATACAACATT
>KM078813.1_Baicalobdella_torquata_voucher_A75
TAAGATTTGTTATTCGATCTGAACTTTCACAGCCAGGAGGATTAATTGAAAACGATCAAATTCATAATTCTATAATTACA
GCTCATGGTCTAATTATAATTTTTTTTATAGTAATGCCTATTTTAATTGGTGGCTTTGGTAATTGATTAATCCCGTTAAT
AATTGGAGCCCCTGATATAGCTTTCCCACGTTTAAATAATTTAAGATTTTGACTATTACCACCATCTTTAATCCTACTTT
TAATATCTGCTATAGTAGAAAGAGGTGCTGGAACAGGTTGAACAGTGTACCCACCACTATCATCAAATATAGCCCACTCT
GGGCCTTCCGTAGACTTAGCTATTTTTTCTTTACATTTAGCTGGTATTTCATCTATTTTAGGTGCTTTAAATTTTATTAC
AACGGTAGTTAATATACGTTGAGAAGGTATAAAATTAGAACGGCTACCACTATTTGTATGATCTGTATTAATTACCGTTG
TATTACTATTACTATCATTGCCTGTACTAGCAGCAGCTATTACTATTTTTCTTACAGACCGTAACTTAAATACAACATT
>KM078812.1_Baicalobdella_torquata_voucher_A74
TAAGATTTGTTATTCGATCTGAACTTTCACAGCCAGGAGGATTAATTGAAAACGATCAAATTTATAATTCTATAATTACA
GCTCATGGTCTAATTATAATTTTTTTTATAGTAATACCTATTTTAATTGGTGGCTTTGGTAATTGATTAATCCCGTTAAT
AATTGGAGCCCCTGATATAGCTTTCCCACGTTTAAATAATTTAAGATTTTGACTATTACCACCATCTTTAATCCTACTTT
TAATATCTGCTATGGTAGAAAGAGGTGCTGGAACAGGTTGAACAGTGTACCCACCACTATCATCAAATATAGCCCACTCT
GGGCCTTCCGTAGACTTAGCTATTTTTTCTTTACATTTAGCTGGTATTTCATCTATTTTAGGTGCTTTAAATTTTATTAC
AACTGTAGTTAATATACGTTGAGAAGGTATAAAATTAGAACGGCTGCCACTATTTGTATGATCTGTATTAATTACCGTTG
TATTACTATTACTATCATTGCCTGTACTAGCAGCAGCTATTACTATATTACTTACAGACCGTAACTTAAATACAACATT
>KM078811.1_Baicalobdella_torquata_voucher_A10
TAAGATTAGTTATTCGATTTGAGTTATCTCAGCCTGGAGCATTTCTAGATAATGATCAAATTTATAATACTATAATTACA
GCTCATGGACTAATCATAATTTTTTTCATGGTAATACCTATTTTAATTGGTGGATTTGGAAATTGATTGATCCCGTTAAT
AATTGGAGCCCCTGATATAGCTTTCCCACGATTAAATAATCTGAGATTTTGACTATTACCTCCATCTTTAATCCTATTAT
TAATATCTGCTTTAGTAGAAGGAGGTGCTGGAACAGGATGAACTGTGTACCCTCCATTATCATCTAATATAGCCCACTCT
GGGCCTTCCGTAGACATAGCTATTTTTTCTTTACATTTAGCTGGAATTTCATCTATTTTAGGTGCTTTAAATTTTATTGC
AACGATAATTAATATACGATGAAAAGGTATAAAATTAGAACGGCTACCTTTATTTGTTTGATCTGTATTAATTACCACTG
TACTACTACTACTATCATTACCTGTACTAGCAGCAGCTATTACTATATTACTTACAGACCGAAATTTAAATACATCATT
>KM095106.1_Baicalobdella_torquata_voucher_L704
TAAGATTAGTTATTCGATTTGAGTTATCTCAGCCTGGAGCATTTCTTGATAACGATCAAATTTATAATTCTATAATTACA
GCTCATGGACTAATTATAATTTTTTTCATGGTAATACCTATTTTAATTGGTGGATTTGGAAATTGATTGATCCCGTTAAT
AATTGGAGCACCTGATATAGCTTTCCCACGTTTAAATAATTTAAGATTTTGACTACTACCTCCATCTTTAATCCTACTTT
TAATATCTGCTATAGTAGAAAGAGGTGCTGGAACAGGATGAACAGTGTACCCTCCATTATCATCTAATATAGCCCACTCT
GGACCTTCCGTAGACATAGCTATCTTCTCTTTACATTTAGCTGGAACTTCATCTATTTTAGGTGCTTTAAATTTTATTAC
AACGGTAATTAATATACGATGAAAAGGTATAAAATTAGAACGGCTACCTTTATTTGTTTGATCTGTATTAATTACCACTG
TACTACTACTACTATCATTACCTGTACTAGCAGCAGCTATTACTATATTACTTACAGACCGAAATTTAAATACATCATT
>KM095105.1_Baicalobdella_torquata_voucher_L703
TAAGATTAGTTATTCGAATTGAGTTATCTCAACCTGGAGCATTTCTTGATAACGATCAAATTTATAATTCTATAATTACA
GCTCATGGACTAATTATAATTTTCTTCATGGTAATACCTATTTTAATTGGTGGATTTGGTAATTGATTGATCCCGTTAAT
AATTGGAGCACCTGATATAGCTTTCCCACGTTTAAATAATTTAAGATTTTGACTACTACCTCCATCTTTAATCCTACTTT
TAATATCTGCTATAGTAGAAAGAGGTGCTGGAACAGGATGAACAGTGTACCCTCCATTATCATCTAATATAGCCCACTCT
GGACCTTCCGTAGACTTAGCTATTTTTTCTTTACATTTAGCTGGAATTTCATCTATTTTAGGTGCTTTAAATTTTATTAC
AACGGTAATTAATATACGATGAAAAGGTATAAAATTAGAACGGCTACCTTTATTTGTTTGATCTGTATTAATTACCACTG
TACTACTACTACTATCATTACCTGTACTAGCAGCAGCTATTACTATATTACTTACAGACCGAAATTTAAATACATCATT
>OR077525.1_Baicalobdella_sp._voucher_Leech_26
TAAGATTTGTTATTCGATCTGAACTTTCACAGCCAGGAGGGTTAATTGAAAACGATCAAATTTATAATTCTATAATTACA
GCTCATGGTCTAATTATAATTTTTTTTATAGTAATACCTATTTTAATTGGTGGCTTTGGTAATTGATTAATCCCGTTAAT
AATTGGAGCCCCTGATATAGCTTTCCCACGTTTAAATAATTTAAGATTTTGACTATTACCACCATCTTTAATCCTACTTT
TAATATCTGCTATAGTAGAAAGAGGTGCTGGAACAGGTTGAACAGTGTACCCACCACTATCATCAAATATAGCCCACTCT
GGGCCTTCTGTAGACTTAGCTATTTTTTCTTTACATTTAGCTGGTATTTCATCTATTTTAGGTGCTTTAAATTTTATTAC
AACGGTAGTTAATATACGTTGAGAAGGTATAAAATTAGAACGGCTGCCACTATTTGTATGATCTGTATTAATTACCGTTG
TATTACTATTACTATCATTGCCTGTACTAGCAGCAGCTATTACTATATTACTTACAGACCGTAACTTAAATACAACATT
>OR077524.1_Baicalobdella_sp._voucher_Leech_25
TAAGATTTGTTATTCGATCTGAACTTTCACAGCCAGGAGGATTAATTGAAAACGATCAAATTTATAATTCTATAATTACA
GCTCATGGTCTAATTATAATTTTTTTTATAGTAATACCTATTTTAATTGGTGGCTTTGGTAATTGATTAATCCCGTTAAT
AATTGGAGCCCCTGATATAGCTTTCCCACGTTTAAATAATTTAAGATTTTGACTACTACCACCATCTTTAATCCTACTTT
TAATATCTGCTATAGTAGAAAGAGGTGCTGGAACAGGTTGAACAGTGTACCCACCACTATCATCAAATATAGCCCACTCT
GGGCCTTCCGTAGACTTAGCTATTTTTTCTTTACATTTAGCTGGTATTTCATCTATTTTAGGTGCTTTAAATTTTATTAC
AACGGTAGTTAATATACGTTGAGAAGGTATAAAATTAGAACGGCTACCACTATTTGTATGATCTGTATTAATTACCGTTG
TATTACTATTATTATCATTGCCTGTACTAGCAGCAGCTATTACTATATTACTTACAGACCGTAACTTAAATACAACATT
>OR077523.1_Baicalobdella_sp._voucher_Leech_24
TAAGATTTGTTATTCGATCTGAACTTTCACAGCCAGGAGGATTAATTGAAAACGATCAAATTTATAATTCTATAATTACA
GCTCATGGTCTAATTATAATTTTTTTTATAGTAATGCCTATTTTAATTGGTGGCTTTGGTAATTGATTAATCCCGTTAAT
AATTGGAGCCCCTGATATAGCTTTCCCACGTTTAAATAATTTAAGATTCTGACTATTACCACCATCTTTAATCCTACTTT
TAATATCTGCTATAGTAGAAAGAGGTGCTGGAACAGGTTGAACAGTATACCCACCACTATCATCAAATATAGCCCACTCT
GGGCCTTCCGTAGATTTAGCTATTTTTTCTTTACATTTAGCTGGTATTTCATCTATTTTAGGTGCTTTAAATTTTATTAC
AACGGTAGTTAATATACGTTGAGAAGGTATAAAATTAGAACGGCTACCACTATTTGTATGATCTGTATTAATTACCGTTG
TATTACTATTACTATCATTGCCTGTACTAGCAGCAGCTATTACTATATTACTTACAGACCGTAACTTAAATACAACATT
>OR077522.1_Baicalobdella_sp._voucher_Leech_23
TAAGATTTGTTATTCGATCTGAACTTTCACAGCCAGGAGGATTAATTGAAAACGATCAAATTTATAATTCTATAATTACA
GCTCATGGTCTAATTATAATTTTTTTTATAGTAATGCCTATTTTAATTGGTGGCTTTGGTAATTGATTAATCCCGTTAAT
AATTGGAGCCCCTGATATAGCTTTCCCACGTTTAAATAATTTAAGATTTTGACTATTACCACCATCTTTAATCCTACTTT
TAATATCTGCTATAGTAGAAAGAGGTGCTGGAACAGGTTGAACAGTGTACCCACCACTATCATCAAATATAGCCCACTCT
GGGCCTTCCGTAGACTTAGCTATTTTTTCTTTACATTTAGCTGGTATTTCATCTATTTTAGGTGCTTTAAATTTTATTAC
AACGGTAGTTAATATACGTTGAGAAGGTATAAAATTAGAACGGCTACCACTATTTGTATGATCTGTATTAATTACCGTTG
TATTACTATTACTATCATTGCCTGTACTAGCAGCAGCTATTACTATATTACTTACAGACCGTAACTTAAATACAACATT
>OR077521.1_Baicalobdella_sp._voucher_Leech_22
TAAGATTTGTTATTCGATCTGAACTTTCACAGCCAGGAGGATTAATTGAAAACGATCAAATTTATAATTCTATAATTACA
GCTCATGGTCTAATTATAATTTTTTTTATAGTAATGCCTATTTTAATTGGTGGCTTTGGTAATTGATTAATCCCGTTAAT
AATTGGAGCCCCTGATATAGCTTTCCCACGTTTAAATAATTTAAGATTTTGACTATTACCACCATCTTTAATCCTACTTT
TAATATCTGCTATAGTAGAAAGAGGTGCTGGAACAGGTTGAACAGTGTACCCACCACTATCATCAAATATAGCCCACTCT
GGGCCTTCCGTAGACTTAGCTATTTTTTCTTTACATTTAGCTGGTATTTCATCTATTTTAGGTGCTTTAAATTTTATTAC
AACGGTAGTTAATATACGTTGAGAAGGTATAAAATTAGAACGGCTACCACTATTTGTATGATCTGTATTAATTACCGTTG
TATTACTATTACTATCATTGCCTGTACTAGCAGCAGCTATTACTATATTACTTACAGACCGTAACTTAAATACAACATT
>OR077520.1_Baicalobdella_sp._voucher_Leech_16
TAAGATTTGTTATTCGATCTGAACTTTCACAGCCAGGAGGGTTAATTGAAAACGATCAAATTTATAATTCTATAATTACA
GCTCATGGTCTAATTATAATTTTTTTTATAGTAATACCTATTTTAATTGGTGGCTTTGGTAATTGATTAATCCCGTTAAT
AATTGGAGCCCCTGATATAGCTTTCCCACGTTTAAATAATTTAAGATTTTGACTATTACCACCATCTTTAATCCTACTTT
TAATATCTGCTATAGTAGAAAGAGGTGCTGGAACAGGTTGGACAGTGTACCCACCACTATCATCAAATATAGCCCACTCT
GGGCCTTCTGTAGACTTAGCTATTTTTTCTTTACATTTAGCTGGTATTTCATCTATTTTAGGTGCTTTAAATTTTATTAC
AACGGTAGTTAATATACGTTGAGAAGGTATAAAATTAGAACGGCTGCCACTATTTGTATGATCTGTATTAATTACCGTTG
TATTACTATTACTATCATTGCCTGTACTAGCAGCAGCTATTACTATATTACTTACAGACCGTAACTTAAATACAACATT
>OR077519.1_Baicalobdella_sp._voucher_Leech_15
TAAGATTTGTTATTCGATCTGAACTTTCACAGCCAGGAGGATTAATTGAAAACGATCAAATTTATAATTCTATAATTACA
GCTCATGGTCTAATTATAATTTTTTTTATAGTAATACCTATTTTAATTGGTGGCTTTGGTAATTGATTAATCCCGTTAAT
AATTGGAGCCCCTGATATAGCTTTCCCACGTTTAAATAATTTAAGATTTTGACTATTACCACCATCTTTAATCCTACTTT
TAATATCTGCTATAGTAGAAAGAGGTGCTGGAACAGGTTGAACAGTGTACCCACCACTATCATCAAATATAGCCCACTCT
GGGCCTTCCGTAGACTTAGCTATTTTTTCTTTACATTTAGCTGGTATTTCATCTATTTTAGGTGCTTTAAATTTTATTAC
AACGGTAGTTAATATACGTTGAGAAGGTATAAAATTAGAACGACTGCCACTATTTGTATGATCTGTATTAATTACCGTTG
TATTACTATTACTATCATTGCCTGTACTAGCAGCAGCTATTACTATATTACTTACAGACCGTAACTTAAATACAACATT
>OR077518.1_Baicalobdella_sp._voucher_Leech_14
TAAGATTTGTTATTCGATCTGAACTTTCACAGCCAGGAGGATTAATTGAAAACGATCAAATTTATAATTCTATAATTACA
GCTCATGGTCTAATTATAATTTTTTTTATAGTAATACCTATTTTAATTGGTGGCTTTGGTAATTGATTAATCCCGTTAAT
AATTGGAGCCCCTGATATAGCTTTCCCACGTTTAAATAATTTAAGATTTTGACTACTACCACCATCTTTAATCCTACTTT
TAATATCTGCTATAGTAGAAAGAGGTGCTGGAACAGGTTGAACAGTGTACCCACCACTATCATCAAATATAGCCCACTCT
GGGCCTTCCGTAGACTTAGCTATTTTTTCTTTACATTTAGCTGGTATTTCATCTATTTTAGGTGCTTTAAATTTTATTAC
AACGGTAGTTAATATACGTTGAGAAGGTATAAAATTAGAACGGCTGCCACTATTTGTATGATCTGTATTAATTACCGTTG
TATTACTATTACTATCATTGCCTGTACTAGCAGCAGCTATTACTATATTACTTACAGACCGTAACTTAAATACAACATT
>OR077517.1_Baicalobdella_sp._voucher_Leech_12
TAAGATTTGTTATTCGATCTGAACTTTCACAGCCAGGAGGATTAATTGAAAACGATCAAATTTATAATTCTATAATTACA
GCTCATGGTCTAATTATAATTTTTTTTATAGTAATACCTATTTTAATTGGTGGCTTTGGTAATTGATTAATCCCGTTAAT
AATTGGAGCCCCTGATATAGCTTTCCCACGTTTAAATAATTTAAGATTTTGACTATTACCACCATCTTTAATCCTACTTT
TAATATCTGCTATAGTAGAAAGAGGTGCTGGAACAGGTTGAACAGTGTACCCACCACTATCATCAAATATAGCCCACTCT
GGGCCTTCCGTAGACTTAGCTATTTTTTCTTTACATTTAGCTGGTATTTCATCTATTTTAGGTGCTTTAAATTTTATTAC
AACTGTAGTTAATATACGTTGAGAAGGTATAAAATTAGAACGGCTGCCACTATTTGTATGATCTGTATTAATTACCGTTG
TATTACTATTACTATCATTGCCTGTACTAGCAGCAGCTATTACTATATTACTTACAGACCGTAACTTAAATACAACATT
>OR077516.1_Baicalobdella_sp._voucher_Leech_11
TAAGATTTGTTATTCGATCTGAACTTTCACAGCCAGGAGGATTAATTGAAAACGATCAAATTTATAATTCTATAATTACA
GCTCATGGTCTAATTATAATTTTTTTTATAGTAATACCTATTTTAATTGGTGGCTTTGGTAATTGATTAATCCCGTTAAT
AATTGGAGCCCCTGATATAGCTTTCCCACGTTTAAATAATTTAAGATTTTGACTATTACCACCATCTTTAATCCTACTTT
TAATATCTGCTATAGTAGAAAGAGGTGCTGGAACAGGTTGAACAGTGTACCCACCACTATCATCAAATATAGCCCACTCT
GGGCCTTCCGTAGACTTAGCTATTTTTTCTTTACATTTAGCTGGTATTTCATCTATTTTAGGTGCTTTAAATTTTATTAC
AACGGTAGTTAATATACGTTGAGAAGGTATAAAATTAGAACGGCTGCCACTATTTGTATGATCTGTATTAATTACCGTTG
TATTACTATTACTATCATTGCCTGTACTAGCAGCAGCTATTACTATATTACTTACAGACCGTAACTTAAATACAACATT
>OR077515.1_Baicalobdella_sp._voucher_Leech_6
TAAGATTTGTTATTCGATCTGAACTTTCACAGCCAGGAGGATTAATTGAAAACGATCAAATTTATAATTCTATAATTACA
GCTCATGGTCTAATTATAATTTTTTTTATAGTAATACCTATTTTAATTGGTGGCTTTGGTAATTGATTAATCCCGTTAAT
AATTGGAGCCCCTGATATAGCTTTCCCACGTTTAAATAATTTAAGATTTTGACTACTACCACCATCTTTAATCCTACTTT
TAATATCTGCTATAGTAGAAAGAGGTGCTGGAACAGGTTGAACAGTGTACCCACCACTATCATCAAATATAGCCCACTCT
GGGCCTTCCGTAGACTTAGCTATTTTTTCTTTACATTTAGCTGGTATTTCATCTATTTTAGGTGCTTTAAATTTTATTAC
AACGGTAGTTAATATACGTTGAGAAGGTATAAAATTAGAACGGCTGCCACTATTTGTATGATCTGTATTAATTACCGTTG
TATTACTATTACTATCATTGCCTGTACTAGCAGCAGCTATTACTATATTACTTACAGACCGTAACTTAAATACAACATT
>OR077514.1_Baicalobdella_sp._voucher_Leech_5
TAAGATTTGTTATTCGATCTGAACTTTCACAGCCAGGAAGATTAATTGAAAACGATCAAATTTATAATTCTATAATTACA
GCTCATGGTCTAATTATAATTTTTTTTATAGTAATACCTATTTTAATTGGTGGCTTTGGTAATTGATTAATCCCGTTAAT
AATTGGAGCCCCTGATATAGCTTTCCCACGTTTAAATAATTTAAGATTTTGACTATTACCACCATCTTTAATCCTACTTT
TAATATCTGCTATAGTAGAAAGAGGTGCTGGAACAGGTTGAACAGTATACCCACCACTATCATCAAATATAGCCCACTCT
GGGCCTTCCGTAGACTTAGCTATTTTTTCTTTACATTTAGCTGGTATTTCATCTATTTTAGGTGCTTTAAATTTTATTAC
AACGGTAGTTAATATACGTTGAGAAGGTATAAAATTAGAACGGCTGCCACTATTTGTATGATCTGTATTAATTACCGTTG
TATTACTATTACTATCATTGCCTGTACTAGCAGCAGCTATTACTATATTACTTACAGACCGTAACTTAAATACAACATT
>OR077513.1_Baicalobdella_sp._voucher_Leech_3
TAAGATTTGTTATTCGATCTGAACTTTCACAGCCAGGAGGGTTAATTGAAAACGATCAAATTTATAATTCTATAATTACA
GCTCATGGTCTAATTATAATTTTTTTTATAGTAATACCTATTTTAATTGGTGGCTTTGGTAATTGATTAATCCCGTTAAT
AATTGGAGCCCCTGATATAGCTTTCCCACGTTTAAATAATTTAAGATTTTGACTACTACCACCATCTTTAATCCTACTTT
TAATATCTGCTATAGTAGAAAGAGGTGCTGGAACAGGTTGAACAGTGTACCCACCACTATCATCAAATATAGCACACTCT
GGACCTTCCGTAGACCTAGCTATTTTTTCTTTACATTTAGCTGGTATTTCATCTATTTTAGGTGCTTTAAATTTTATTAC
AACGGTAGTTAATATACGTTGAGAAGGTATAAAATTAGAACGGCTGCCACTATTTGTATGATCTGTATTAATTACCGTTG
TATTACTATTACTATCATTGCCTGTACTAGCAGCAGCTATTACTATATTACTTACAGACCGTAACTTAAATACAACATT
>OR077512.1_Baicalobdella_sp._voucher_Leech_2
TAAGATTTGTTATTCGATCTGAACTTTCACAGCCAGGAGGATTAATTGAAAACGATCAAATTTATAATTCTATAATTACA
GCTCATGGTCTAATTATAATTTTTTTTATAGTAATACCTATTTTAATTGGTGGCTTTGGTAATTGATTAATCCCGTTAAT
AATTGGAGCCCCTGATATAGCTTTCCCACGTTTAAATAATTTAAGATTTTGACTATTACCACCATCTTTAATCCTACTTT
TAATATCTGCTATAGTAGAAAGAGGTGCTGGAACAGGTTGAACAGTGTACCCACCACTATCATCAAATATAGCCCACTCT
GGGCCTTCCGTAGACTTAGCTATTTTTTCTTTACATTTAGCTGGTATTTCATCTATTTTAGGTGCTTTAAATTTTATTAC
AACGGTAGTTAATATACGTTGAGAAGGTATAAAATTAGAACGGCTGCCACTATTTGTATGATCTGTATTAATTACCGTTG
TATTACTATTACTATCATTGCCTGTACTAGCAGCAGCTATTACTATATTACTTACAGACCGTAACTTAAATACAACATT
>OR077511.1_Baicalobdella_sp._voucher_Leech_1
TAAGATTTGTTATTCGATCTGAACTTTCACAGCCAGGAGGATTAATTGAAAACGATCAAATTTATAATTCTATAATTACA
GCTCATGGTCTAATTATAATTTTTTTTATAGTAATACCTATTTTAATTGGTGGCTTTGGTAATTGATTAATCCCGTTAAT
AATTGGAGCCCCTGATATAGCTTTCCCACGTTTAAATAATTTAAGATTTTGACTATTACCACCATCTTTAATCCTACTTT
TAATATCTGCTATAGTAGAAAGAGGTGCTGGAACAGGTTGAACAGTGTACCCACCACTATCATCAAATATAGCCCACTCT
GGGCCTTCCGTAGACTTAGCTATTTTTTCTTTACATTTAGCTGGTATTTCATCTATTTTAGGGGCTTTAAATTTTATTAC
AACGGTAGTTAATATACGTTGAGAAGGTATAAAATTAGAACGGCTTCCACTATTTGTATGATCTGTATTAATTACCGTTG
TATTACTATTACTATCATTGCCTGTACTAGCAGCAGCTATTACTATATTACTTACAGACCGTAACTTAAATACAACATT
>MN854837.1_Baicalobdella_sp._Tr11_voucher_Tr11_8
TAAGGTTTGTTATTCGATCTGAACTTTCACAGCCAGGTAGATTAATTGAAAATGACCAAATTTATAATTCTATAATTACA
GCACATGGTTTAATTATAATTTTTTTTATAGTTATACCTATTTTAATTGGTGGATTCGGTAATTGATTAATTCCTTTAAT
AATTGGTGCACCTGATATAGCCTTCCCACGATTAAATAATTTAAGGTTTTGATTATTACCCCCATCTTTAATCTTACTTT
TAATATCCGCTATAGTAGAAAGTGGTGCAGGTACAGGATGAACAGTATACCCACCACTATCATCAAATCTAGCTCATTCT
GGACCATCAGTAGACCTAGCTATTTTTTCTTTACATTTAGCTGGAATTTCCTCTATTTTAGGAGCCTTAAATTTTATTAC
CACAGTAGTTAATATACGTTGAGAAGGTATAAAATTAGAACGCTTACCTCTATTTGTATGATCAGTACTTATTACTGTTG
TACTACTATTACTATCATTACCTGTATTAGCAGCAGCTATTACTATACTTCTTACAGATCGTAACTTAAACACAACATT
>MN854836.1_Baicalobdella_sp._Tr11_voucher_Tr11_7
TAAGGTTTGTTATTCGATCTGAACTTTCACAGCCAGGCAGATTAATTGAAAATGACCAAATTTATAATTCTATAATTACA
GCACATGGTTTAATTATAATTTTTTTTATAGTTATACCAATTTTAATTGGTGGTTTCGGTAATTGATTAATTCCTTTAAT
AATTGGTGCACCTGATATAGCCTTCCCACGATTAAATAATTTAAGGTTTTGATTATTACCACCATCTTTAATCTTACTTT
TAATATCCGCTATAGTAGAAAGTGGTGCAGGTACAGGATGAACAGTATACCCACCACTATCATCAAATCTAGCTCATTCT
GGACCATCAGTAGACCTAGCTATTTTTTCTTTACATTTAGCTGGAATTTCCTCTATTTTAGGAGCCTTAAATTTTATTAC
CACAGTAGTTAATATACGTTGAGAAGGTATAAAATTAGAACGCTTACCTCTATTTGTATGATCAGTACTTATTACTGTTG
TACTACTATTACTATCATTACCTGTATTAGCAGCAGCTATTACTATACTTCTTACAGATCGTAACTTAAACACAACATT
>MN854835.1_Baicalobdella_sp._Tr11_voucher_Tr11_6
TAAGGTTTGTTATTCGATCTGAACTTTCACAGCCAGGTAGATTAATTGAAAATGACCAAATTTATAATTCTATAATTACA
GCACATGGTTTAATTATAATTTTTTCTATAGTTATACCTATTTTAATTGGTGGTTTCGGTAATTGATTAATTCCTTTAAT
AATTGGTGCACCTGATATAGCCTTCCCACGATTAAATAATTTAAGGTTTTGATTATTACCCCCATCTTTAATCTTACTTT
TAATATCCGCTATAGTAGAAAGTGGTGCAGGTACAGGATGAACAGTATACCCACCACTATCATCAAATCTAGCTCATTCT
GGACCATCAGTAGACCTAGCTATTTTTTCTTTACATTTAGCTGGAATTTCCTCTATTTTAGGAGCCTTAAATTTTATTAC
CACAGTAGTTAATATACGTTGAGAAGGTATAAAATTAGAACGCTTACCTCTATTTGTATGATCAGTACTTATTACTGTTG
TACTACTATTACTATCATTACCTGTATTAGCAGCAGCTATTACTATACTTCTTACAGATCGTAACTTAAACACAACATT
>MN854834.1_Baicalobdella_sp._Tr11_voucher_Tr11_5
TAAGGTTTGTTATTCGATCTGAACTTTCACAGCCAGGTAGATTAATTGAAAATGACCAAATTTATAATTCTATAATTACA
GCACATGGTTTAATTATAATTTTTTTTATAGTTATACCAATTTTAATTGGTGGTTTCGGTAATTGATTAATTCCTTTAAT
AATTGGTGCACCTGATATAGCCTTCCCACGATTAAATAATTTAAGGTTTTGATTATTACCACCATCTTTAATCTTACTTT
TAATATCCGCTATAGTAGAAAGTGGTGCAGGTACAGGATGAACAGTATACCCACCACTATCATCAAATCTAGCTCATTCT
GGACCATCAGTAGACCTAGCTATTTTTTCTTTACATTTAGCTGGAATTTCCTCTATTTTAGGAGCCTTAAATTTTATTAC
CACAGTAGTTAATATACGTTGAGAAGGTATAAAATTAGAACGCTTACCTCTATTTGTATGATCAGTACTTATTACTGTTG
TACTACTATTACTATCATTACCTGTATTAGCAGCAGCTATTACTATACTTCTTACAGATCGTAACTTAAACACAACATT
>MN854833.1_Baicalobdella_sp._Tr11_voucher_Tr11_4
TAAGGTTTGTTATTCGATCTGAACTTTCACAGCCAGGTAGATTAATTGAAAATGACCAAATTTATAATTCTATAATTACA
GCACATGGTTTAATTATAATTTTTTTTATAGTTATACCTATTTTAATTGGTGGATTCGGTAATTGATTAATTCCTTTAAT
AATTGGTGCACCTGATATAGCCTTCCCACGATTAAATAATTTAAGGTTTTGATTATTACCCCCATCTTTAATCTTACTTT
TAATATCCGCTATAGTAGAAAGTGGTGCAGGTACAGGATGAACAGTATACCCACCACTATCATCAAATCTAGCTCATTCT
GGACCATCAGTAGACCTAGCTATTTTTTCTTTACATTTAGCTGGAATTTCCTCTATTTTAGGAGCCTTAAATTTTATTAC
CACAGTAGTTAATATACGTTGAGAAGGTATAAAATTAGAACGCTTACCTCTATTTGTATGATCAGTACTTATTACTGTTG
TACTACTATTACTATCATTACCTGTATTAGCAGCAGCTATTACTATACTTCTTACAGATCGTAACTTAAACACAACATT
>MN854832.1_Baicalobdella_sp._Tr11_voucher_Tr11_3
TAAGGTTTGTTATTCGATCTGAACTTTCACAGCCAGGTAGATTAATTGAAAATGACCAAATTTATAATTCTATAATTACA
GCACATGGTTTAATTATAATTTTTTTTATAGTTATACCAATTTTAATTGGTGGTTTCGGTAATTGATTAATTCCTTTAAT
AATTGGTGCACCTGATATAGCCTTCCCACGATTAAATAATTTAAGGTTTTGATTATTACCACCATCTTTAATCATACTTT
TAATATCCGCTATAGTAGAAAGTGGTGCAGGTACAGGATGAACAGTATACCCACCACTATCATCAAATCTAGCTCATTCT
GGACCATCAGTAGACCTAGCTATTTTTTCTTTACATTTAGCTGGAATTTCCTCTATTTTAGGAGCCTTAAATTTTATTAC
CACAGTAGTTAATATACGTTGAGAAGGTATAAAATTAGAACGCTTACCTCTATTTGTATGATCAGTACTTATTACTGTTG
TACTACTATTACTATCATTACCTGTATTAGCAGCAGCTATTACTATACTTCTTACAGATCGTAACTTAAACACAACATT
>MN854831.1_Baicalobdella_sp._Tr11_voucher_Tr11_1
TAAGGTTTGTTATTCGATCTGAACTTTCACAGCCAGGTAGATTAATTGAAAATGACCAAATTTATAATTCTATAATTACA
GCACATGGTTTAATTATAATTTTTTTTATAGTTATACCTATTTTAATTGGTGGATTCGGTAATTGATTAATTCCTTTAAT
AATTGGTGCACCTGATATAGCCTTCCCACGATTAAATAATTTAAGGTTTTGATTATTACCCCCATCTTTAATCTTACTTT
TAATATCCGCTATAGTAGAAAGTGGTGCAGGTACAGGATGAACAGTATACCCACCACTATCATCAAATCTAGCTCATTCT
GGACCATCAGTAGACCTAGCTATTTTTTCTTTACATTTAGCTGGAATTTCCTCTATTTTAGGAGCCTTAAATTTTATTAC
CACAGTAGTTAATATACGTTGAGAAGGTATAAAATTAGAACGCTTACCTCTATTTGTATGATCAGTACTTATTACTGTTG
TACTACTATTACTATCATTACCTGTATTAGCAGCAGCTATTACTATACTTCTTACAGATCGTAACTTAAACACAACATT
>AY336018.1_Baicalobdella_torquata_isolate_Baikal_5
TAAGATTTGTTATTCGATCTGAACTTTCACAACCAGGCAGGTTGATTGAAAATGACCAAATTTATAATTCTATAATTACA
GCACATGGTTTAATTATAATTTTTTTTATAGTTATACCTATTTTAATTGGTGGTTTTGGTAATTGACTAATTCCTCTAAT
AATTGGAGCTCCTGATATAGCTTTTCCACGATTAAATAATTTAAGGTTTTGACTACTACCTCCATCTTTAATCATACTTT
TAATATCTGCTATAGTAGAAAGTGGTGCCGGAACAGGGTGAACAGTATACCCGCCGTTATCATCAAATATAGCTCATTCT
GGACCTTCTGTAGACTTAGCTATCTTTTCTTTACATTTAGCTGGAATTTCATCAATTTTAGGTGCTTTAAACTTTATTAC
TACAGTAATTAACATACGTTGAGAAGGAATAAAATTAGAGCGTTTACCTTTATTCGTATGATCAGTACTAATTACTGTTG
TATTACTATTATTATCTTTACCTGTTTTAGCTGCAGCTATTACTATACTTCTTACAGATCGTAACTTAAATACAACATT
