# Supplementary material for: Leeches Baicalobdella torquata feed on hemolymph but have a low effect on the cellular immune response of amphipod Eulimnogammarus verrucosus from Lake Baikal
Source: PeerJ. 2024 May 17;12:e17348. doi: 10.7717/peerj.17348 (PMC11104339; doi:10.7717/peerj.17348)
Supplement: Supplemental Information 3 [file peerj-12-17348-s003.zip]

Archive with 1 entries (1 files):
- Flow cytometry of E. verrucosus hemocytes.fcs
